# Supplementary material for: Lipopolysaccharides Enhance Epithelial Hyperplasia and Tubular Adenoma in Intestine-Specific Expression of krasV12 in Transgenic Zebrafish
Source: Biomedicines. 2021 Aug 7;9(8):974. doi: 10.3390/biomedicines9080974 (PMC8393945; doi:10.3390/biomedicines9080974)
Supplement: Supplementary file 1 [file biomedicines-09-00974-s001.zip]

Archive with 1 entries (1 files):
- biomedicines-1302596-supplementary.pdf
